# Supplementary material for: Phylogenetic Insights into Chinese Rubus (Rosaceae) from Multiple Chloroplast and Nuclear DNAs
Source: Front Plant Sci. 2016 Jun 29;7:968. doi: 10.3389/fpls.2016.00968 (PMC4925702; doi:10.3389/fpls.2016.00968)
Supplement: Table S1 — List of the studied Rubus taxa, their taxonomic position, herbarium voucher information, ploidy level, locality, and the GenBank accession numbers for this study. [file Table1.XLSX]

## Sheet: Sheet1
Table S1: List of the studied Rubus taxa, their taxonomic position, herbarium voucher information, ploidy level, locality and the GenBank accession numbers for this study.
Taxon	Chinese Rubus system		Focke's taxonomic classification			Herbarium voucher	Ploidy level	Locality	Altitude / m	Latitude / N	Longitude / E	GenBank accession no.
	Subsection	Section	Series	Section	Subgenus							rbcL	rpl20-rps12	trnG-trnS	nrITS	GBSSI-2	PEPC
Section Idaeobatus
1. Subsection Thyrsidaei (Focke) Yü et Lu
R. cockburnianus Focke	Thyrsidaei	Idaeobatus	Nivei	Idaeanthi	Idaeobatus	X.R. Wang R0255	2x2	Bao tianman, He'nan, China	3012	29°31.315′	103°20.097′	KU881214	KU881358	KU881502	KU881070	KU926739	KU891094
R. idaeopsis Focke a	Thyrsidaei	Idaeobatus	Eu-idaei	Idaeanthi	Idaeobatus	Y. Wang & L. Zhang R2218	2x1	Bao tianman, He'nan, China	1317	33°29.678′	111°55.845′	KU881240	KU881384	KU881528	KU881096	KU926762	KU891114
R. idaeopsis Focke b	Thyrsidaei	Idaeobatus	Eu-idaei	Idaeanthi	Idaeobatus	Y. Wang & L. Zhang R2219	2x1	Bao tianman, He'nan, China	1317	33°29.678′	111°55.845′	KU881241	KU881385	KU881529	KU881097	KU926763	KU891115
R. innominatus S. Moore	Thyrsidaei	Idaeobatus	Thyrsidaei	Idaeanthi	Idaeobatus	Y. Wang & L. Zhang R2008	2x1	Leigongshan, Guizhou, China	1769	26°22.832′	108°11.856′	KU881243	KU881387	KU881531	KU881099	KU926765	KU891117
R. innominatus S. Moore var. kuntzeanus (Hemsl)	Thyrsidaei	Idaeobatus	Thyrsidaei	Idaeanthi	Idaeobatus	Y. Wang & L. Zhang R2327	2x1	Nangongshan, Shaanxi, China	—	—	—	KU881246	KU881390	KU881534	KU881102	KU926768	KU891120
R. innominatus S. Moore var. macrosepalus a	Thyrsidaei	Idaeobatus	Thyrsidaei	Idaeanthi	Idaeobatus	Y. Wang & L. Zhang R2313	2x1	Tiantaishan, Shaanxi, China	1166	33°15.820′	107°3.612′	KU881247	KU881391	KU881535	KU881103	KU926769	KU891121
R. innominatus S. Moore var. macrosepalus b	Thyrsidaei	Idaeobatus	Thyrsidaei	Idaeanthi	Idaeobatus	Y. Wang & L. Zhang R2328	2x1	Nangongshan, Shaanxi, China	—	—	—	KU881248	KU881392	KU881536	KU881104	KU926770	KU891122
R. innominatus S. Moore var. macrosepalus c	Thyrsidaei	Idaeobatus	Thyrsidaei	Idaeanthi	Idaeobatus	Y. Wang & L. Zhang R2332	2x1	Nangongshan, Shaanxi, China	—	—	—	KU881249	KU881393	KU881537	KU881105	KU926771	KU891123
R. innominatus S. Moore var. quinatus	Thyrsidaei	Idaeobatus	Thyrsidaei	Idaeanthi	Idaeobatus	Y. Wang & L. Zhang R2107	2x1	Lushan, Jiangxi, China	1068	29°32.923′	115°58.316′	KU881250	KU881394	KU881538	KU881106	KU926772	KU891124
R. innominatus S. Moore var. aralioides (Hance) Yü et Lu a	Thyrsidaei	Idaeobatus	Thyrsidaei	Idaeanthi	Idaeobatus	Y. Wang & L. Zhang R2133	2x1	Wugongshan, Jiangxi, China	1244	27°27.829′	114°10.109′	KU881244	KU881388	KU881532	KU881100	KU926766	KU891118
R. innominatus S. Moore var. aralioides (Hance) Yü et Lu b	Thyrsidaei	Idaeobatus	Thyrsidaei	Idaeanthi	Idaeobatus	Y. Wang & L. Zhang R2135	2x1	Wugongshan, Jiangxi, China	1671	27°27.451′	114°10.244′	KU881245	KU881389	KU881533	KU881101	KU926767	KU891119
2. Subsect. Idaeanthi (Focke) Yü et Lu
R. niveus Thunb.	Idaeanthi	Idaeobatus	Nivei	Idaeanthi	Idaeobatus	X.R. Wang R0101	2x2	Zhougongshan, Sichuan, China	1725	29°57.22′	103°1.942′	KU881270	KU881414	KU881558	KU881126	KU926791	KU891141
R. piluliferus Focke a	Idaeanthi	Idaeobatus	Eu-idaei	Idaeanthi	Idaeobatus	Y. Wang & L. Zhang R2204	NA	Bao tianman, He'nan, China	1320	33°29.994′	111°56.067′	KU881287	KU881431	KU881575	KU881143	KU926807	KU891158
R. piluliferus Focke b	Idaeanthi	Idaeobatus	Eu-idaei	Idaeanthi	Idaeobatus	Y. Wang & L. Zhang R2303	NA	Tiantaishan, Shaanxi, China	1448	33°16.103′	107°4.084′	KU881288	KU881432	KU881576	KU881144	KU926808	KU891159
R. piluliferus Focke c	Idaeanthi	Idaeobatus	Eu-idaei	Idaeanthi	Idaeobatus	Y. Wang & L. Zhang R2406	NA	Liangdang, Gansu, China	—	—	—	KU881289	KU881433	KU881577	KU881145	KU926809	KU891160
R. piluliferus Focke d	Idaeanthi	Idaeobatus	Eu-idaei	Idaeanthi	Idaeobatus	Y. Wang & L. Zhang R2407	NA	Liangdang, Gansu, China	—	—	—	KU881290	KU881434	KU881578	KU881146	KU926810	KU891161
R. eucalyptus Focke	Idaeanthi	Idaeobatus		Pungenetes	Idaeobatus	Y. Wang & L. Zhang R2354	NA	Qinling, Shaanxi, China	—	—	—	KU881226	KU881370	KU881514	KU881082	KU926749	KU891103
R. idaeus L.	Idaeanthi	Idaeobatus	Eu-idaei	Idaeanthi	Idaeobatus	L. Liu R2516	2x2	Motuo, Tibet, China	820	29°19.389′	95°19.456′	KU881242	KU881386	KU881530	KU881098	KU926764	KU891116
R. aurantiacus Focke	Idaeanthi	Idaeobatus	Eu-idaei	Idaeanthi	Idaeobatus	L. Liu R2512	NA	Lang, Tibet, China	3133	29°09.322′	93°12.010′	KU881204	KU881348	KU881492	KU881060	KU926730	KU891085
R. austro-tibetanus Yü et Lu*	Idaeanthi	Idaeobatus		—	—	L. Liu R2524	NA	Milin, Tibet, China	2971	29°09.564′	94°11.361′	KU881205	KU881349	KU881493	KU881061	KU926731	KU891086
R. sachalinensis Lévl. a	Idaeanthi	Idaeobatus	Eu-idaei	Idaeanthi	Idaeobatus	Y. Wang & L. Zhang R2215	4x1	Bao tianman, He'nan, China	1303	33°29.607′	111°55.870′	KU881308	KU881452	KU881596	KU881164	KU926828	KU891177
R. sachalinensis Lévl. b	Idaeanthi	Idaeobatus	Eu-idaei	Idaeanthi	Idaeobatus	Y. Wang & L. Zhang R2220	4x1	Bao tianman, He'nan, China	1354	33°29.739′	111°55.878′	KU881309	KU881453	KU881597	KU881165	KU926829	KU891178
R. irritans Focke	Idaeanthi	Idaeobatus	Nivei	Idaeanthi	Idaeobatus	L. Liu R2527	NA	Linzhi, Tibet, China	3743	29°39.594′	94°43.098′	KU881254	KU881398	KU881542	KU881110	KU926776	KU891128
3. Subsect. Pileati Yü et Lu
R. pileatus Focke	Pileati	Idaeobatus		Pungenetes	Idaeobatus	X.R. Wang R0253	NA	Emeishan, Sichuan, China	2989	29°31.481′	103°20.087′	KU881286	KU881430	KU881574	KU881142	—	KU891157
R. pseudopileatus Card.*	Pileati	Idaeobatus		—	—	X.R. Wang R0238	NA	Emeishan, Sichuan, China	1852	29.33.672′	103°20.716′	KU881295	KU881439	KU881583	KU881151	KU926815	KU891165
R. subinopertus Yü et Lu* a	Pileati	Idaeobatus		—	—	X.R. Wang R0207	2x2	Emeishan, Sichuan, China	2420	29°32.193′	103°20.058′	KU881319	KU881463	KU881607	KU881175	KU926838	KU891186
R. subinopertus Yü et Lu* b	Pileati	Idaeobatus		—	—	X.R. Wang R0232	2x2	Emeishan, Sichuan, China	2149	29°33.330′	103°20.701′	KU881320	KU881464	KU881608	KU881176	KU926839	KU891187
R. pubifolius Yü et Lu*	Pileati	Idaeobatus		—	—	L. Liu R2536	2x1	Yanjing, Tibet, China	4222	29°15.575′	98°40.486′	KU881296	KU881440	KU881584	KU881152	KU926816	KU891166
4. Subsect. Stimulantes Yü et Lu
R. phoenicolasius Maxim. a	Stimulantes	Idaeobatus	Nivei	Idaeanthi	Idaeobatus	Y. Wang & L. Zhang R2350	2x1	Qinling, Shaanxi, China	—	—	—	KU881282	KU881426	KU881570	KU881138	KU926803	KU891153
R. phoenicolasius Maxim. b	Stimulantes	Idaeobatus	Nivei	Idaeanthi	Idaeobatus	Y. Wang & L. Zhang R2351	2x1	Qinling, Shaanxi, China	—	—	—	KU881283	KU881427	KU881571	KU881139	KU926804	KU891154
R. phoenicolasius Maxim. c	Stimulantes	Idaeobatus	Nivei	Idaeanthi	Idaeobatus	Y. Wang & L. Zhang R2352	2x1	Qinling, Shaanxi, China	—	—	—	KU881284	KU881428	KU881572	KU881140	KU926805	KU891155
R. phoenicolasius Maxim. d	Stimulantes	Idaeobatus	Nivei	Idaeanthi	Idaeobatus	Y. Wang & L. Zhang R2403	2x1	Liangdang, Gansu, China	—	—	—	KU881285	KU881429	KU881573	KU881141	KU926806	KU891156
R. ellipticus Smith	Stimulantes	Idaeobatus	Elliptici	Idaeanthi	Idaeobatus	X.R. Wang R0112	2x2	Zhougongshan, Sichuan, China	833	29°44.670′	103°1.413′	KU881223	KU881367	KU881511	KU881079	KU926746	KU891100
R. ellipticus Smith var. obcordatus (Franch) Focke	Stimulantes	Idaeobatus	Elliptici	Idaeanthi	Idaeobatus	X.R. Wang R0113	2x2	Zhougongshan, Sichuan, China	851	29°45.013′	103°2.075′	KU881224	KU881368	KU881512	KU881080	KU926747	KU891101
R. stimulans Focke a	Stimulantes	Idaeobatus	Nivei	Idaeanthi	Idaeobatus	Y. Wang & L. Zhang R2210	NA	Bao tianman, He'nan, China	1290	33°29.488′	111°55.864′	KU881315	KU881459	KU881603	KU881171	KU926834	KU891182
R. stimulans Focke b	Stimulantes	Idaeobatus	Nivei	Idaeanthi	Idaeobatus	Y. Wang & L. Zhang R2211	NA	Bao tianman, He'nan, China	1290	33°29.488′	111°55.864′	KU881316	KU881460	KU881604	KU881172	KU926835	KU891183
R. parvifolius L. a	Stimulantes	Idaeobatus	Nivei	Idaeanthi	Idaeobatus	X.R. Wang R0140	3x2	Yaan, Sichuan, China	—	—	—	KU881275	KU881419	KU881563	KU881131	KU926796	KU891146
R. parvifolius L. b	Stimulantes	Idaeobatus	Nivei	Idaeanthi	Idaeobatus	Y. Wang & L. Zhang R2101	2x2	Luxi, Jiangxi, China	25	29°35.627′	115°52.721′	KU881276	KU881420	KU881564	KU881132	KU926797	KU891147
R. parvifolius L. c	Stimulantes	Idaeobatus	Nivei	Idaeanthi	Idaeobatus	Y. Wang & L. Zhang R2035	2x2	Jiangkou, Guizhou, China	349	27°42.180′	108°51.733′	KU881277	KU881421	KU881565	KU881133	KU926798	KU891148
R. parvifolius L. var. adenochlamys (Focke) Migo	Stimulantes	Idaeobatus	Nivei	Idaeanthi	Idaeobatus	Y. Wang & L. Zhang R2139	2x2	Wuanshan, Jiangxi, China	125	28°40.135′	118°15.005′	KU881278	KU881422	KU881566	KU881134	KU926799	KU891149
R. erythrocarpus Yü et Lu*	Stimulantes	Idaeobatus		—	—	Y. Wang & L. Zhang R2401	NA	Liangdang, Gansu, China	—	—	—	KU881225	KU881369	KU881513	KU881081	KU926748	KU891102
R. kulinganus Bailey*	Stimulantes	Idaeobatus		—	—	Y. Wang & L. Zhang R2106	NA	Lushan, Jiangxi, China	1010	29°32.962′	115°58.309′	KU881255	KU881399	KU881543	KU881111	—	KU891129
R. mesogaeus Focke a	Stimulantes	Idaeobatus	Eu-idaei	Idaeanthi	Idaeobatus	X.R. Wang R0107	2x1	Zhougongshan, Sichuan, China	—	—	—	KU881266	KU881410	KU881554	KU881122	KU926787	KU891137
R. mesogaeus Focke b	Stimulantes	Idaeobatus	Eu-idaei	Idaeanthi	Idaeobatus	Y. Wang & L. Zhang R2020	2x1	Fanjingshan, Guizhou, China	1933	27°54.678′	108°39.346′	KU881267	KU881411	KU881555	KU881123	KU926788	KU891138
R. mesogaeus Focke var. oxycomus Focke	Stimulantes	Idaeobatus	Eu-idaei	Idaeanthi	Idaeobatus	X.R. Wang R0150	2x1	Zhougongshan, Sichuan, China	—	—	—	KU881268	KU881412	KU881556	KU881124	KU926789	KU891139
R. subtibetanus Hand.-Mazz.* a	Stimulantes	Idaeobatus		—	—	Y. Wang & L. Zhang R2027	2x1	Fanjingshan, Guizhou, China	1939	27°54.630′	108°39.298′	KU881321	KU881465	KU881609	KU881177	KU926840	KU891188
R. subtibetanus Hand.-Mazz.* b	Stimulantes	Idaeobatus		—	—	Y. Wang & L. Zhang R2302	2x1	Tiantaishan, Shaanxi, China	1440	33°16.071′	107°4.066′	KU881322	KU881466	KU881610	KU881178	KU926841	KU891189
R. subtibetanus Hand.-Mazz.* c	Stimulantes	Idaeobatus		—	—	Y. Wang & L. Zhang R2322	2x1	Zibaishan, Shaanxi, China	1815	33°40.375′	106°46.371′	KU881323	KU881467	KU881611	KU881179	KU926842	KU891190
R. subtibetanus Hand.-Mazz.* d	Stimulantes	Idaeobatus		—	—	Y. Wang & L. Zhang R2348	2x1	Qinling, Shaanxi, China	—	—	—	KU881324	KU881468	KU881612	KU881180	KU926843	KU891191
R. subtibetanus Hand.-Mazz. var. glandulosus Yü et Lu*	Stimulantes	Idaeobatus		—	—	Y. Wang & L. Zhang R2402	2x1	Liangdang, Gansu, China	—	—	—	KU881325	KU881469	KU881613	KU881181	KU926844	KU891192
R. biflorus Buch.-Ham. ex Smith	Stimulantes	Idaeobatus		Pungenetes	Idaeobatus	L. Liu R2504	2x1	Chayu, Tibet, China	1705	28°36.568′	96°54.251′	KU881207	KU881351	KU881495	KU881063	KU926733	KU891088
R. alexeterius Focke var. acaenocalyx (Hara) Yü et Lu	Stimulantes	Idaeobatus		Pungenetes	Idaeobatus	L. Liu R2513	2x1	Lang, Tibet, China	2984	29°11.226′	94°00.486′	KU881199	KU881343	KU881486	KU881055	KU926725	KU891080
5. Subsect. Pungentes (Focke) Yü et Lu
R. inopertus (Diels) Focke	Pungentes	Idaeobatus	Nivei	Idaeanthi	Idaeobatus	X.R. Wang R0105	2x1	Zhougongshan, Sichuan, China	—	—	—	KU881251	KU881395	KU881539	KU881107	KU926773	KU891125
R. inopertus (Diels) Focke var. echinocalyx Card.	Pungentes	Idaeobatus	Nivei	Idaeanthi	Idaeobatus	X.R. Wang R0108	2x1	Zhougongshan, Sichuan, China	—	—	—	KU881252	KU881396	KU881540	KU881108	KU926774	KU891126
R. amabilis Focke a	Pungentes	Idaeobatus		Pungentes	Idaeobatus	X.R. Wang R0227	2x1	Emeishan, Sichuan, China	2394	29°32.794′	103°20.328′	KU881200	KU881344	KU881488	KU881056	KU926726	KU891081
R. amabilis Focke b	Pungentes	Idaeobatus		Pungentes	Idaeobatus	X.R. Wang R0256	2x1	Emeishan, Sichuan, China	2946	29°31.596′	103°20.011′	KU881201	KU881345	KU881489	KU881057	KU926727	KU891082
R. pinfaensis Lévl. et Vant a	Pungentes	Idaeobatus	Elliptici	Idaeanthi	Idaeobatus	X.R. Wang R0102	2x1	Yaan, Sichuan, China	—	—	—	KU881291	KU881435	KU881579	KU881147	KU926811	—
R. pinfaensis Lévl. et Vant b	Pungentes	Idaeobatus	Elliptici	Idaeanthi	Idaeobatus	X.R. Wang R0271	2x1	Emeishan, Sichuan, China	761	29°34.069′	103°23.443′	KU881292	KU881436	KU881580	KU881148	KU926812	KU891162
R. coreanus Miq. a	Pungentes	Idaeobatus	Nivei	Idaeanthi	Idaeobatus	X.R. Wang R0141	2x2	Yaan, Sichuan, China	—	—	—	KU881217	KU881361	KU881505	KU881073	KU926741	KU891095
R. coreanus Miq. b	Pungentes	Idaeobatus	Nivei	Idaeanthi	Idaeobatus	Y. Wang & L. Zhang R2017	2x2	Fanjingshan, Guizhou, China	—	—	—	KU881218	KU881362	KU881506	KU881074	KU926742	KU891096
R. coreanus Miq. c	Pungentes	Idaeobatus	Nivei	Idaeanthi	Idaeobatus	Y. Wang & L. Zhang R2201	2x2	Baotianman, He'nan, China	1061	33°29.994′	111°55.139′	KU881219	KU881363	KU881507	KU881075	KU926743	KU891097
R. subcoreanus Yü et Lu*	Pungentes	Idaeobatus		—	—	Y. Wang & L. Zhang R2336	NA	Qinling, Shaanxi, China	—	—	—	KU881318	KU881462	KU881606	KU881174	KU926837	KU891185
R. stans Focke	Pungentes	Idaeobatus		Pungentes	Idaeobatus	L. Liu R2528	2x2	Linzhi, Tibet, China	3743	29°39.594′	94°43.098′	KU881314	KU881458	KU881602	KU881170	KU926833	KU891181
R. pungens Camb.	Pungentes	Idaeobatus		Pungentes	Idaeobatus	Y. Wang & L. Zhang R2337	2x2	Qinling, Shaanxi, China	—	—	—	KU881297	KU881441	KU881585	KU881153	KU926817	KU891167
R. pungens Camb. var. villosus Card.	Pungentes	Idaeobatus		Pungentes	Idaeobatus	Y. Wang & L. Zhang R2405	2x2	Liangdang, Gansu, China	—	—	—	KU881301	KU881445	KU881589	KU881157	KU926821	KU891171
R. pungens Camb. var. oldhamii (Miq.) Maxim. a	Pungentes	Idaeobatus		Pungentes	Idaeobatus	Y. Wang & L. Zhang R2307	2x2	Tiantaishan, Shaanxi, China	1584	33°16.167′	107°4.040′	KU881299	KU881443	KU881587	KU881155	KU926819	KU891169
R. pungens Camb. var. oldhamii (Miq.) Maxim. b	Pungentes	Idaeobatus		Pungentes	Idaeobatus	Y. Wang & L. Zhang R2318	2x2	Zibaishan, Shaanxi, China	2292	33°40.667′	106°46.004′	KU881300	KU881444	KU881588	KU881156	KU926820	KU891170
R. pungens Camb. var. linearisepalus Yü et Lu	Pungentes	Idaeobatus		Pungentes	Idaeobatus	X.R. Wang R0229	2x2	E’meishan, Sichuan, China	2265	29°32.940′	103°20.463′	KU881298	KU881442	KU881586	KU881154	KU926818	KU891168
R. macilentus Camb.	Pungentes	Idaeobatus		Pungentes	Idaeobatus	L. Liu R2501	2x1	Xiachayu, Tibet, China	2315	28°38.555′	97°27.077′	KU881262	KU881406	KU881550	KU881118	KU926783	—
R. macilentus Camb. var. angulatus Delav.	Pungentes	Idaeobatus		Pungentes	Idaeobatus	X.R. Wang R0247	2x1	Emeishan, Sichuan, China	1602	29°33.257′	103°21.865′	KU881263	KU881407	KU881551	KU881119	KU926784	—
R. simplex Focke a	Pungentes	Idaeobatus	Saxatiles		Cylactis	Y. Wang & L. Zhang R2321	2x1	Zibaishan, Shaanxi, China	2051	33°40.513′	106°46.101′	KU881312	KU881456	KU881600	KU881168	—	—
R. simplex Focke b	Pungentes	Idaeobatus	Saxatiles		Cylactis	Y. Wang & L. Zhang R2323	2x1	Zibaishan, Shaanxi, China	1626	33°39.630′	106°46.530′	KU881313	KU881457	KU881601	KU881169	KU926832	—
6. Subsect. Rosaefolii (Focke) Yü et Lu
R. sumatranus Miq.	Rosaefolii	Idaeobatus		Rosaefolii	Idaeobatus	Y. Wang & L. Zhang R2111	2x1	Lushan, Jiangxi, China	1068	29°32.843′	115°59.060′	KU881326	KU881470	KU881614	KU881182	KU926845	—
R. tsangii Merr.	Rosaefolii	Idaeobatus		Rosaefolii	Idaeobatus	X.R. Wang R0103	2x1	Zhougongshan, Sichuan, China	—	—	—	KU881334	KU881478	KU881622	KU881190	KU926853	—
R. tsangii Merr. var. linearifoliolus (Hayata) Yü et Lu	Rosaefolii	Idaeobatus		Rosaefolii	Idaeobatus	Y. Wang & L. Zhang R2131	2x1	Wugongshan, Jiangxi, China	1164	27°27.883′	114°10.045′	KU881335	KU881479	KU881623	KU881191	KU926854	—
R. rosaefolius Smith	Rosaefolii	Idaeobatus		Rosaefolii	Idaeobatus	Y. Wang & L. Zhang R2005	NA	Leigongshan, Guizhou, China	2002	29°57.884′	103°1.558′	KU881303	KU881447	KU881591	KU881159	KU926823	—
R. eustephanus Focke ex Diels var. glanduliger Yü et Lu	Rosaefolii	Idaeobatus		Rosaefolii	Idaeobatus	L. Liu R2518	2x1	Motuo, Tibet, China	1688	29°27.107′	95°34.371′	KU881227	KU881371	KU881515	KU881083	KU926750	—
R. hirsutus Thunb.	Rosaefolii	Idaeobatus		Rosaefolii	Idaeobatus	Y. Wang & L. Zhang R2225	2x1	Tongbaishan, He'nan, China	188	32°21.981′	113°21.714′	KU881236	KU881380	KU881524	KU881092	KU926758	—
7. Subsect. Leucanthi (Focke) Yü et Lu
R. columellaris Tutcher	Leucanthi	Idaeobatus		Leucanthi	Idaeobatus	Y. Wang & L. Zhang R2002	2x1	Leigongshan, Guizhou, China	2170	26°23.132′	108°12.347′	KU881215	KU881359	KU881503	KU881071	KU926740	—
8. Subsect. Wushanenses Yü et Lu
R. lasiostylus Focke	Wushanenses	Idaeobatus		Pungentes	Idaeobatus	Y. Wang & L. Zhang R2339	2x1	Qinling, Shaanxi, China	—	—	—	KU881260	KU881404	KU881548	KU881116	KU926781	KU891134
9. Subsect. Alpestres (Focke) Yü et Lu
R. pentagonus Wall. ex Focke	Alpestres	Idaeobatus		Alpestres	Idaeobatus	X.R. Wang R0223	2x1	Emeishan, Sichuan, China	2396	29°32.644′	103°20.050′	KU881280	KU881424	KU881568	KU881136	KU926801	KU891151
R. pentagonus Wall. ex Focke var. modestus Yü et Lu	Alpestres	Idaeobatus		Alpestres	Idaeobatus	X.R. Wang R0206	2x1	Emeishan, Sichuan, China	2416	29°32.310′	103°19.992′	KU881281	KU881425	KU881569	KU881137	KU926802	KU891152
10. Subsect. Peltati (Focke) Yü et Lu
R. peltatus Maxim.	Peltati	Idaeobatus		Peltati	Idaeobatus	Y. Wang & L. Zhang R2012	2x1	Leigongshan, Guizhou, China	1660	26°22.692′	108°11.719′	KU881279	KU881423	KU881567	KU881135	KU926800	KU891150
11. Subsect. Corchorifolii (Focke) Yü et Lu
R. corchorifolius L. f.	Corchorifolii	Idaeobatus		Corchorifolii	Idaeobatus	X.R. Wang R0115	2x1	Zhougongshan, Sichuan, China	—	—	—	KU881216	KU881360	KU881504	KU881072	—	—
R. glabricarpus Cheng*	Corchorifolii	Idaeobatus		—	—	Y. Wang & L. Zhang R2025	NA	Fanjingshan, Guizhou, China	2111	27°55.063′	108°40.804′	KU881234	KU881378	KU881522	KU881090	—	—
R. crataegifolius Bge.	Corchorifolii	Idaeobatus		Corchorifolii	Idaeobatus	Y. Wang & L. Zhang R2016	2x1	Leigongshan, Guizhou, China	1348	27°54.934′	108°38.312′	KU881221	KU881365	KU881509	KU881077	—	—
R. chingii Hu*	Corchorifolii	Idaeobatus		—	—	Y. Wang & L. Zhang R2128	2x1	Wugongshan, Jiangxi, China	983	27°27.995′	114°9.905′	KU881212	KU881356	KU881500	KU881068	—	—
Cultivar
‘Chilcotin’		Idaeobatus			Idaeobatus	X.R. Wang R0139	2x2	Canada	—	—	—	KU881194	KU881338	KU881482	KU881050	KU926721	KU891077
Sect. Rubus
‘Arapaho’		Rubus			Rubus	X.R. Wang R0142	4x2	America	—	—	—	KU881193	KU881337	KU881481	KU881049	KU926720	KU891076
Sect. Malachobatus Focke
16. Subsect. Acuminati (Focke) Yü et Lu
R. acuminatus Smith var. puberulus Yü et Lu	Acuminati	Malachobatus		Acuminati	Malachobatus	Y. Wang & L. Zhang R2007	4x1	Leigongshan, Guizhou, China	1940	26°22.877′	108°12.520′	KU881197	KU881341	KU881485	KU881053	—	KU891078
R. lambertianus Ser.	Acuminati	Malachobatus		Acuminati	Malachobatus	Y. Wang & L. Zhang R2109	4x1	Lushan, Jiangxi, China	1106	29°32.942′	115°58.674′	KU881256	KU881400	KU881544	KU881112	KU926777	KU891130
R. lambertianus Ser. var. paykouangensis (Lévl.) Hand-Mazz.	Acuminati	Malachobatus		Acuminati	Malachobatus	Y. Wang & L. Zhang R2233	4x1	Jigongshan, He'nan, China	659	31°48.475′	114°4.771′	KU881259	KU881403	KU881547	KU881115	KU926780	KU891133
R. lambertianus Ser. var. glaber Hemsl. a	Acuminati	Malachobatus		Acuminati	Malachobatus	X.R. Wang R0116	4x1	Zhangjiashan, Sichuan, China	—	—	—	KU881257	KU881401	KU881545	KU881113	KU926778	KU891131
R. lambertianus Ser. var. glaber Hemsl. b	Acuminati	Malachobatus		Acuminati	Malachobatus	Y. Wang & L. Zhang R2304	4x1	Tiantaishan, Shaanxi, China	—	—	—	KU881258	KU881402	KU881546	KU881114	KU926779	KU891132
17. Subsect. Dolichophylli Yü et Lu
R. parkeri Hance	Dolichophylli	Malachobatus		Elongati	Malachobatus	X.R. Wang R0117	4x2	Zhangjiashan, Sichuan, China	—	—	—	KU881274	KU881418	KU881562	KU881130	KU926795	KU891145
R. panduratus Hand.-Mazz.*	Dolichophylli	Malachobatus		—	—	Y. Wang & L. Zhang R2014	NA	Leigongshan, Guizhou, China	1540	26°22.699′	108°11.088′	KU881273	KU881417	KU881561	KU881129	KU926794	KU891144
R. ichangensis Hemsl. et Ktze.	Dolichophylli	Malachobatus		Elongati	Malachobatus	X.R. Wang R0124	4x2	Zhougongshan, Sichuan, China	832	29°44.669′	103°1.288′	KU881239	KU881383	KU881527	KU881095	KU926761	KU891113
18. Subsect. Elongati (Focke) Yü et Lu
R. assamensis Focke	Elongati	Malachobatus		Elongati	Malachobatus	X.R. Wang R0118	4x1	Zhangjiashan, Sichuan, China	—	—	—	KU881203	KU881347	KU881491	KU881059	KU926729	KU891084
R. chroosepalus Focke	Elongati	Malachobatus		Elongati	Malachobatus	X.R. Wang R0237	4x1	E’meishan, Sichuan, China	1865	29°33.670′	103°20.717′	KU881213	KU881357	KU881501	KU881069	KU926738	KU891093
R. sempervirens Yü et Lu*	Elongati	Malachobatus		—	—	Y. Wang & L. Zhang R2124	NA	Wugongshan, Jiangxi, China	694	27°28.119′	114°9.168′	KU881310	KU881454	KU881598	KU881166	KU926830	KU891179
R. feddei Lévl. et Vant. a	Elongati	Malachobatus		Elongati	Malachobatus	Y. Wang & L. Zhang R2022	4x1	Fanjingshan, Guizhou, China	2019	27°54.711′	108°39.364′	KU881230	KU881373	KU881518	KU881086	KU926753	KU891106
R. feddei Lévl. et Vant. b	Elongati	Malachobatus		Elongati	Malachobatus	Y. Wang & L. Zhang R2031	4x1	Fanjingshan, Guizhou, China	1626	27°54.657′	108°38.724′	KU881231	KU881374	KU881519	KU881087	KU926754	KU891107
R. tephrodes Hance	Elongati	Malachobatus		Elongati	Malachobatus	Y. Wang & L. Zhang R2034	4x1	Jiangkou, Guizhou, China	337	27°42.037′	108°51.261′	KU881332	KU881476	KU881620	KU881188	KU926851	KU891198
R. tephrodes Hance var. setosissimus Hand.-Mazz.	Elongati	Malachobatus		Elongati	Malachobatus	Y. Wang & L. Zhang R2117	4x1	Luxi, Jiangxi, China	178	27°37.924′	114°1.790′	KU881333	KU881477	KU881621	KU881189	KU926852	KU891199
19 Subsect. Moluccani (Focke) Yü et Lu
R. alceaefolius Poir.	Moluccani	Malachobatus	Alceaefolii	Moluccani	Malachobatus	Y. Wang & L. Zhang R2114	4x3	Wugongshan, Jiangxi, China	1009	29°32.801′	115°59.496′	KU881198	KU881342	KU881486	KU881054	KU926724	KU891079
R. echinoides Metc.*	Moluccani	Malachobatus		—	—	Y. Wang & L. Zhang R2144	4x1	Sanqingshan, Jiangxi, China	353	28°55.779′	118°5.238′	KU881222	KU881366	KU881510	KU881078	KU926745	KU891099
R. rufus Focke a	Moluccani	Malachobatus	Rufi	Moluccani	Malachobatus	X.R. Wang R0111	4x1	Zhougongshan, Sichuan, China	—	—	—	KU881304	KU881448	KU881592	KU881160	KU926824	KU891173
R. rufus Focke b	Moluccani	Malachobatus	Rufi	Moluccani	Malachobatus	X.R. Wang R0123	4x1	Zhougongshan, Sichuan, China	778	29°44.067′	103°1.071′	KU881305	KU881449	KU881593	KU881161	KU926825	KU891174
R. rufus Focke c	Moluccani	Malachobatus	Rufi	Moluccani	Malachobatus	X.R. Wang R0146	4x1	Zhougongshan, Sichuan, China	1046	29°58.005′	103°1.551′	KU881306	KU881450	KU881594	KU881162	KU926826	KU891175
R. rufus Focke var. palmatifidus Card.	Moluccani	Malachobatus	Rufi	Moluccani	Malachobatus	X.R. Wang R0126	4x1	Zhougongshan, Sichuan, China	703	29°46.592′	102°59.618′	KU881307	KU881451	KU881595	KU881163	KU926827	KU891176
R. lasiotrichos Focke	Moluccani	Malachobatus	Rufi	Moluccani	Malachobatus	X.R. Wang R0260	NA	E’meishan, Sichuan, China	2535	29°31.931′	103°19.869′	KU881261	KU881405	KU881549	KU881117	KU926782	—
R. multibracteatus Lévl. et Vant.	Moluccani	Malachobatus	Pacati	Moluccani	Malachobatus	X.R. Wang R0119	4x1	Zhougongshan, Sichuan, China	—	—	—	KU881269	KU881413	KU881557	KU881125	KU926790	KU891140
R. reticulatus Wall. ex Hook. f.	Moluccani	Malachobatus	Rugosi	Moluccani	Malachobatus	L. Liu R2521	NA	Motuo, Tibet, China	973	29°27.335′	95°25.244′	KU881302	KU881446	KU881590	KU881158	KU926822	KU891172
R. setchuenensis Bureau et Franch.	Moluccani	Malachobatus	Pacati	Moluccani	Malachobatus	X.R. Wang R0104	4x1	Zhougongshan, Sichuan, China	—	—	—	KU881311	KU881455	KU881599	KU881167	KU926831	KU891180
R. faberi Focke a	Moluccani	Malachobatus		Elongati	Malachobatus	X.R. Wang R0243	4x1	Emeishan, Sichuan, China	1641	29.32.990′	103°21.650′	KU881228	KU881372	KU881516	KU881084	KU926751	KU891104
R. faberi Focke b	Moluccani	Malachobatus		Elongati	Malachobatus	X.R. Wang R0246	4x1	Emeishan, Sichuan, China	1631	29.32.990′	103°21.650′	KU881229	KU881373	KU881517	KU881085	KU926752	KU891105
R. pinnatisepalus Hemsl.	Moluccani	Malachobatus	Alceaefolii	Moluccani	Malachobatus	Y. Wang & L. Zhang R2026	NA	Fanjingshan, Guizhou, China	2252	27°55.116′	108°41.333′	KU881293	KU881437	KU881581	KU881149	KU926813	KU891163
R. hunanensis Hand. - Mazz.	Moluccani	Malachobatus			Malachobatus	Y. Wang & L. Zhang R2030	4x1	Leigongshan, Guizhou, China	1626	27°54.657′	108°38.724′	KU881237	KU881381	KU881525	KU881093	KU926759	KU891111
R. buergeri Miq.	Moluccani	Malachobatus	Rugosi	Moluccani	Malachobatus	X.R. Wang R0122	8x2	Zhougongshan, Sichuan, China	—	—	—	KU881208	KU881352	KU881496	KU881064	KU926734	KU891089
R. hypopitys Focke var. hanmiensis Yü et Lu	Moluccani	Malachobatus	Pacifici	Moluccani	Malachobatus	L. Liu R2533	NA	Motuo, Tibet, China	3543	29°48.177′	95°41.535′	KU881238	KU881382	KU881526	KU881094	KU926760	KU891112
21. Subsect. Stipulosi Yü et Lu
R. stipulosus Yü et Lu*	Stipulosi	Malachobatus		—	—	X.R. Wang R0154	NA	Zhougongshan, Sichuan, China	1290	29°46.579′	102°59.789′	KU881317	KU881461	KU881605	KU881173	KU926836	KU891184
R. irenaeus Focke	Stipulosi	Malachobatus	Pacifici	Moluccani	Malachobatus	Y. Wang & L. Zhang R2013	6x4	Leigongshan, Guizhou, China	1580	26°22.624′	108°11.152′	KU881253	KU881397	KU881541	KU881109	KU926775	KU891127
R. pacificus Hance	Stipulosi	Malachobatus	Pacifici	Moluccani	Malachobatus	Y. Wang & L. Zhang R2112	NA	Lushan, Jiangxi, China	1058	29°32.843′	115°59.376′	KU881272	KU881416	KU881560	KU881128	KU926793	KU891143
R. crassifolius Yü et Lu*	Stipulosi	Malachobatus		—	—	Y. Wang & L. Zhang R2003	4x1	Leigongshan, Guizhou, China	2155	26°23.207′	108°12.156′	KU881220	KU881364	KU881508	KU881076	KU926744	KU891098
22. Subsect. Sozostyli (Focke) Yü et Lu
R. playfairianus Hemsl.	Sozostyli	Malachobatus		Sozostyli	Malachobatus	X.R. Wang R0110	NA	Zhougongshan, Sichuan, China	—	—	—	KU881294	KU881438	KU881582	KU881150	KU926814	KU891164
R. bambusarum Focke	Sozostyli	Malachobatus		Sozostyli	Malachobatus	X.R. Wang R0145	4x1	Zhougongshan, Sichuan, China	721	29°46.579′	102°59.789′	KU881206	KU881350	KU881494	KU881062	KU926732	KU891087
R. henryi Hemsl. et. Ktze	Sozostyli	Malachobatus		Sozostyli	Malachobatus	X.R. Wang R0151	4x1	Zhougongshan, Sichuan, China	1467	29°57.884′	103°1.588′	KU881235	KU881379	KU881523	KU881091	KU926757	KU891110
R. swinhoei Hance a	Sozostyli	Malachobatus		Sozostyli	Malachobatus	Y. Wang & L. Zhang R2015	4x1	Fanjingshan, Guizhou, China	1337	27°54.938′	108°38.351′	KU881327	KU881471	KU881615	KU881183	KU926846	KU891193
R. swinhoei Hance b	Sozostyli	Malachobatus		Sozostyli	Malachobatus	Y. Wang & L. Zhang R2028	4x1	Fanjingshan, Guizhou, China	1684	27°54.513′	108°38.778′	KU881328	KU881472	KU881616	KU881184	KU926847	KU891194
R. swinhoei Hance c	Sozostyli	Malachobatus		Sozostyli	Malachobatus	Y. Wang & L. Zhang R2123	4x1	Wugongshan, Jiangxi, China	668	27°28.125′	114°9.149′	KU881329	KU881473	KU881617	KU881185	KU926848	KU891195
R. swinhoei Hance d	Sozostyli	Malachobatus		Sozostyli	Malachobatus	Y. Wang & L. Zhang R2129	4x1	Wugongshan, Jiangxi, China	1154	27°27.881′	114°10.048′	KU881330	KU881474	KU881618	KU881186	KU926849	KU891196
R. swinhoei Hance e	Sozostyli	Malachobatus		Sozostyli	Malachobatus	Y. Wang & L. Zhang R2132	4x1	Wugongshan, Jiangxi, China	1204	27°27.845′	114°10.086′	KU881331	KU881475	KU881619	KU881187	KU926850	KU891197
R. caudifolius Yü et Lu* a	Sozostyli	Malachobatus		—	—	Y. Wang & L. Zhang R2001	4x1	Leigongshan, Guizhou, China	2178	26°23.005′	108°12.551′	KU881210	KU881354	KU881498	KU881066	KU926736	KU891091
R. caudifolius Yü et Lu* b	Sozostyli	Malachobatus		—	—	Y. Wang & L. Zhang R2021	4x1	Fanjingshan, Guizhou, China	1940	27°54.711′	108°39.364′	KU881211	KU881355	KU881499	KU881067	KU926737	KU891092
R. malifolius Focke a	Sozostyli	Malachobatus		Sozostyli	Malachobatus	X.R. Wang R0109	NA	Zhougongshan, Sichuan, China	—	—	—	KU881264	KU881408	KU881552	KU881120	KU926785	KU891135
R. malifolius Focke b	Sozostyli	Malachobatus		Sozostyli	Malachobatus	X.R. Wang R0147	NA	Zhougongshan, Sichuan, China	1063	29°57.884′	103°1.588′	KU881265	KU881409	KU881553	KU881121	KU926786	KU891136
Sect. Dalibardastrum (Focke) Yü et Lu
R. tsangorum Hand.-Mazz.		Dalibardastrum			Dalibardastrum	Y. Wang & L. Zhang R2142	4x1	Sanqingshan, Jiangxi, China	366	28°55.779′	118°5.220′	KU881336	KU881480	KU881624	KU881192	KU926855	KU891200
R. amphidasys Focke ex Diels		Dalibardastrum			Dalibardastrum	Y. Wang & L. Zhang R2115	6x1	Lushan, Jiangxi, China	994	29°32.768′	115°59.435′	KU881202	KU881346	KU881490	KU881058	KU926728	KU891083
Sect. Chamaebatus Focke
R. calycinus Wall. Ex D. Don		Chamaebatus			Chamaebatus	L. Liu R2519	6x1	Damu, Tibet, China	1688	29°27.107′	95°34.371′	KU881209	KU881353	KU881497	KU881065	KU926735	KU891090
Sect. Cylactis Focke
R. fockeanus Kurz		Cylactis			Dalibarda	L. Liu R2523	NA	Galongla, Tibet, China	3156	29°09.140′	94°12.547′	KU881232	KU881376	KU881520	KU881088	KU926755	KU891108
R. nyalamensis Yü et Lu*		Cylactis			—	L. Liu R2534	NA	Motuo, Tibet, China	2978	29°43.266′	95°37.491′	KU881271	KU881415	KU881559	KU881127	KU926792	KU891142
R. fragarioides Bertol. var. pubescens Franch		Cylactis	Arctic		Cylactis	L. Liu R2530	NA	Motuo, Tibet, China	3498	29°09.132′	94°12.581′	KU881233	KU881377	KU881521	KU881089	KU926756	KU891109
Outgroups
Fragaria vesca						Y. Wang & L. Zhang F0155	2x	Yaan, Sichuan, China	—	—	—	KU881195	KU881339	KU881483	KU881051	KU926722	XM011462481
Rosa banksiae						Y. Wang & L. Zhang R0156	2x	Yaan, Sichuan, China	—	—	—	KU881196	KU881340	KU881484	KU881052	KU926723	—
Notes:
The Chinese Rubus system is followed by Lu and Boufford (2003), and Yü et al. (1985).
Focke's taxonomic classification is followed by Focke (1910, 1911, 1914).
* the endemic species in China
1 Thompson, 1997
2 Wang et al., 2008
3 Amsellem et al., 2001
4 Meng and Finn, 2002
NA not available
